# Supplementary material for: Human Pegivirus-1 Detection and Genotyping in Brazilian Patients with Fulminant Hepatitis
Source: Pathogens. 2023 Sep 1;12(9):1122. doi: 10.3390/pathogens12091122 (PMC10536510; doi:10.3390/pathogens12091122)
Supplement: Supplementary file 1 [file pathogens-12-01122-s001.zip]

Archive with 1 entries (1 files):
- pathogens-2388862-supplementary.tsv
