# Supplementary material for: Human Pegivirus-1 Detection and Genotyping in Brazilian Patients with Fulminant Hepatitis
Source: Pathogens. 2023 Sep 1;12(9):1122. doi: 10.3390/pathogens12091122 (PMC10536510; doi:10.3390/pathogens12091122)
Supplement: Supplementary file 1 [file pathogens-12-01122-s001.zip › pathogens-2388862-supplementary.tsv]

Acession_Number	Genotype
AB003290.1	genotype 3
AB003289.1	genotype 2
AB003291.1	genotype 1
AB003292.1	genotype 6
AB003293.1	genotype 3
AB008335.1	genotype 3
AB008336.1
AB008342.1	genotype 3
AB013500.1	genotype 3
AB018667.1
AB021287.1	genotype 4
AF006500.1	genotype 3
AF031827.1	genotype 2
AF031828.1	genotype 2
AF031829.1	genotype 2
AF081782.1	genotype 2
AF104403.1	fenotype 2
AF121950.1	genotype 2
AF309966.1	genotype 2
AX338086.1	genotype 2
AY196904.1	genotype 2
AY949771.1	genotype 5
D87255.1	genotype 2
D87262.1	genotype 3
D87263.1	genotype 3
D87709.1	genotype 3
D87710.1	genotype 3
D87711.1	genotype 3
D87712.1	genotype 3
D87713.1	genotype 3
D87714.1	genotype 3
D87715.1	genotype 3
D90600.1	genotype 2
D90601.1	genotype 3
HQ331171.1	genotype 4
HQ331192.1
HQ331209.1	genotype 7
HQ331210.1	genotype 7
HQ331233.1	genotype 7
HQ331234.1	genotype 7
HQ331235.1	genotype 7
JN127373.1
KC618398.1
KC618399.1
KC618400.1
KC618401.1
KP710598.1
KP710599.1
KP710600.1
KP710601.1
KP710602.1
KP710603.1
KP710604.1
KP710605.1
KP710606.1
MH053115.1
MH053119.1
MH053120.1
MH053121.1
MH179063.1
MK234885.1
MK684252.1	genotype 1
MN215897.1
MN215898.1
MN215900.1
MN215901.1
MN215902.1
MN215903.1
MN215906.1
MN215907.1
MN215908.1
MN215909.1
MN215910.1
MN215911.1
MN551061.1
MN551062.1
MN551063.1
MN551064.1
MN551065.1
MW526240.1
NC_001710.1	genotype 2
U36380.1	genotype 1
U44402.1	genotype 2
U45966.1	genotype 2
U63715.1	genotype 2B
U75356.1
U94695.1	genotype 3
